# Supplementary material for: Modulation of anxiety and fear via distinct intrahippocampal circuits
Source: eLife. 2016 Mar 14;5:e14120. doi: 10.7554/eLife.14120 (PMC4816644; doi:10.7554/eLife.14120)
Supplement: Figure 2—source data 1. — DOI: http://dx.doi.org/10.7554/eLife.14120.011 [file elife-14120-fig2-data1.zip]

Archive with 1 entries (1 files):
- Figure 2-source data_1.xlsx
